# Supplementary material for: Open-Pore Skeleton Prussian Blue as a Cathode Material to Achieve High-Performance Sodium Storage
Source: Materials (Basel). 2025 Jul 4;18(13):3174. doi: 10.3390/ma18133174 (PMC12251184; doi:10.3390/ma18133174)
Supplement: Supplementary file 1 [file materials-18-03174-s001.zip]

Archive with 1 entries (1 files):
- materials-3692439-supplementary.pdf
